# Supplementary material for: Exploring the genetic diversity and population structure of Ailanthus altissima using chloroplast and nuclear microsatellite DNA markers across its native range
Source: Front Plant Sci. 2023 Nov 22;14:1197137. doi: 10.3389/fpls.2023.1197137 (PMC10702488; doi:10.3389/fpls.2023.1197137)
Supplement: Supplementary file 2 [file Table_2.xlsx]

## Sheet: Table S1
Table S1: Population parwise FSTs. FST not using ENA (above diagonal), FST using ENA (below diagonal).
	YT	ZJ	DLL	CY	DY	NP	WYS	LA	JD	GZ	HP	MEK	XC	TS	CX	HD	JB	LX	SD	YC	PY	TBY	XX	LB	LH	XS	PX	SC	CZ	NJ	XXS	ZZY	SFS	JDZ
YT	0	0.1248	0.1462	0.0945	0.1777	0.1636	0.1245	0.091	0.1421	0.065	0.1153	0.1865	0.1844	0.1565	0.1482	0.1523	0.1732	0.2003	0.1704	0.2207	0.1907	0.1583	0.172	0.1915	0.169	0.1767	0.1487	0.1538	0.163	0.1745	0.1547	0.2261	0.2468	0.2053
ZJ	0.1155	0	0.1944	0.1267	0.2264	0.1187	0.1669	0.0993	0.1475	0.0674	0.1193	0.2008	0.2291	0.1468	0.1448	0.1694	0.1797	0.1912	0.1698	0.2315	0.2135	0.1685	0.1891	0.2009	0.1858	0.2069	0.159	0.1532	0.1787	0.1897	0.1606	0.2538	0.229	0.2131
DLL	0.1446	0.1846	0	0.1108	0.2167	0.1719	0.1307	0.0948	0.1414	0.0765	0.1318	0.2018	0.2597	0.1769	0.1774	0.1679	0.2084	0.2136	0.2076	0.2787	0.2468	0.2122	0.2315	0.2325	0.2375	0.2255	0.157	0.1609	0.1711	0.1778	0.1753	0.259	0.2437	0.2312
CY	0.0891	0.1155	0.1162	0	0.1088	0.1417	0.0819	0.0427	0.0749	0.0742	0.0617	0.1828	0.2158	0.1392	0.1389	0.1216	0.152	0.1785	0.1423	0.1888	0.1649	0.1529	0.1499	0.17	0.1638	0.1512	0.0993	0.1275	0.1354	0.1454	0.147	0.2289	0.2278	0.1999
DY	0.1736	0.2071	0.215	0.1056	0	0.2116	0.1687	0.1499	0.2264	0.1566	0.2072	0.2445	0.2664	0.1882	0.1564	0.1937	0.1777	0.241	0.162	0.2097	0.1995	0.1801	0.1791	0.1893	0.207	0.1954	0.2065	0.2093	0.2232	0.2322	0.2222	0.2916	0.2936	0.2593
NP	0.1593	0.1016	0.1678	0.139	0.2084	0	0.1463	0.0732	0.153	0.0884	0.1193	0.1634	0.216	0.1262	0.1214	0.1356	0.1576	0.1528	0.1591	0.221	0.2167	0.176	0.1962	0.203	0.2151	0.2207	0.1772	0.1435	0.1623	0.1668	0.1494	0.2517	0.2154	0.2225
WYS	0.1158	0.1546	0.1315	0.0786	0.1573	0.1383	0	0.0739	0.0824	0.1206	0.1185	0.1852	0.2109	0.1537	0.1626	0.1529	0.1835	0.196	0.1735	0.2295	0.1957	0.1517	0.1791	0.1992	0.1735	0.1735	0.1207	0.1262	0.1451	0.1615	0.1566	0.1935	0.2292	0.194
LA	0.0851	0.0885	0.1015	0.046	0.1491	0.0716	0.0719	0	0.058	0.0551	0.0546	0.1569	0.1937	0.1249	0.124	0.1184	0.1571	0.1631	0.1483	0.1905	0.1791	0.142	0.1609	0.1726	0.167	0.1585	0.1128	0.1135	0.1207	0.1269	0.1249	0.2044	0.2004	0.1804
JD	0.1251	0.1304	0.1379	0.0691	0.2096	0.1416	0.0784	0.0538	0	0.1174	0.0798	0.1954	0.2441	0.1689	0.1651	0.1294	0.1806	0.1918	0.1767	0.2264	0.1967	0.1657	0.1737	0.1959	0.1876	0.1695	0.1182	0.1379	0.1489	0.1741	0.1616	0.2261	0.2497	0.1983
GZ	0.0607	0.0542	0.0784	0.0723	0.1497	0.0846	0.1173	0.0545	0.107	0	0.0613	0.1478	0.1794	0.12	0.1224	0.1307	0.1508	0.152	0.1598	0.2083	0.193	0.1518	0.174	0.1873	0.1656	0.1606	0.1356	0.1367	0.1508	0.1558	0.1449	0.2266	0.2088	0.19
HP	0.1051	0.1085	0.1325	0.0625	0.199	0.1115	0.1156	0.0566	0.0765	0.0589	0	0.1483	0.2225	0.1361	0.1361	0.1128	0.1521	0.1627	0.1687	0.2268	0.1974	0.172	0.1653	0.1974	0.2072	0.1838	0.1096	0.1376	0.1454	0.16	0.1604	0.2504	0.2487	0.2238
MEK	0.18	0.1924	0.1975	0.1781	0.2422	0.1645	0.1798	0.1537	0.1851	0.1483	0.1435	0	0.1579	0.0752	0.0463	0.0828	0.0817	0.0775	0.095	0.1754	0.1615	0.1637	0.1716	0.1584	0.1745	0.1745	0.1656	0.1336	0.1274	0.135	0.1288	0.202	0.1903	0.186
XC	0.1813	0.2163	0.2544	0.208	0.2611	0.2079	0.2039	0.1888	0.2295	0.1758	0.2104	0.1527	0	0.0911	0.1023	0.1391	0.1104	0.1548	0.1379	0.2302	0.1934	0.1795	0.1973	0.2031	0.1826	0.2002	0.1833	0.1684	0.1716	0.1797	0.1637	0.1874	0.2311	0.2002
TS	0.1572	0.1461	0.1824	0.1426	0.1965	0.1295	0.1536	0.1257	0.1636	0.1241	0.137	0.0751	0.092	0	0.0149	0.0418	0.0258	0.0262	0.0482	0.1193	0.1082	0.0971	0.1125	0.1143	0.0887	0.0939	0.1239	0.0919	0.1049	0.1067	0.0793	0.1627	0.1294	0.1348
CX	0.1431	0.139	0.1749	0.1346	0.1579	0.1241	0.1574	0.1197	0.153	0.1224	0.1301	0.0475	0.0997	0.0155	0	0.007	-0.0027	0.0159	0.0347	0.0977	0.0975	0.0843	0.0915	0.0916	0.0986	0.0929	0.1198	0.0821	0.0891	0.0945	0.0824	0.1623	0.1422	0.1312
HD	0.1469	0.1594	0.1716	0.1236	0.1901	0.1353	0.1518	0.1205	0.1266	0.1314	0.1151	0.0796	0.1311	0.044	0.0021	0	0.0073	0.0239	0.0625	0.1299	0.1197	0.1099	0.1033	0.1207	0.1269	0.0995	0.1109	0.0838	0.0927	0.1057	0.0946	0.1969	0.1686	0.164
JB	0.1712	0.1765	0.2088	0.151	0.1817	0.1605	0.1809	0.1548	0.1734	0.1522	0.1486	0.0847	0.1097	0.0288	0.0002	0.0055	0	0.0017	0.0298	0.1093	0.0953	0.1013	0.0933	0.0928	0.1043	0.1019	0.1461	0.1091	0.1199	0.1292	0.1135	0.1926	0.1759	0.1664
LX	0.1966	0.1905	0.2162	0.1784	0.245	0.1594	0.1944	0.1629	0.1856	0.1556	0.1624	0.0817	0.1504	0.027	0.0192	0.0245	0.0055	0	0.0456	0.1452	0.1358	0.1127	0.126	0.119	0.1265	0.1324	0.1612	0.1151	0.1311	0.1387	0.1194	0.2255	0.1805	0.1761
SD	0.1637	0.1619	0.2069	0.1393	0.1646	0.159	0.168	0.1421	0.1675	0.1583	0.1651	0.0958	0.1333	0.0487	0.0341	0.06	0.0332	0.0508	0	0.0257	0.0254	0.0419	0.0397	0.0233	0.0264	0.0622	0.1477	0.1262	0.1321	0.1407	0.1234	0.1952	0.1822	0.1698
YC	0.2135	0.2206	0.2752	0.1848	0.2097	0.218	0.2224	0.1846	0.2148	0.2053	0.2223	0.1738	0.2241	0.1208	0.096	0.1259	0.1103	0.1469	0.0257	0	0.0131	0.0654	0.0319	0.0156	0.0398	0.0711	0.1784	0.1778	0.1786	0.1841	0.1785	0.2549	0.2513	0.2137
PY	0.1883	0.2088	0.2476	0.1644	0.1998	0.2175	0.1928	0.1757	0.1898	0.1949	0.1965	0.1619	0.1921	0.1113	0.0969	0.1186	0.0975	0.1371	0.0271	0.0146	0	0.0472	0.0242	0.0112	0.0291	0.0555	0.157	0.1652	0.1704	0.1728	0.1621	0.2134	0.2346	0.1898
TBY	0.1549	0.1599	0.2128	0.1486	0.1779	0.1729	0.1488	0.1368	0.1562	0.1515	0.1677	0.1617	0.1795	0.1003	0.0839	0.1071	0.1031	0.1132	0.04	0.0631	0.0484	0	0.0306	0.0451	0.0114	0.0425	0.1436	0.1375	0.1609	0.1691	0.1429	0.1893	0.1972	0.1612
XX	0.1692	0.183	0.2319	0.1471	0.1814	0.195	0.1756	0.1552	0.1669	0.173	0.1625	0.1689	0.1963	0.1145	0.0882	0.1006	0.0918	0.1248	0.0365	0.0308	0.0263	0.0309	0	0.0082	0.0429	0.0634	0.1435	0.1551	0.1714	0.1754	0.1648	0.2264	0.222	0.1907
LB	0.1869	0.1934	0.2295	0.165	0.1898	0.202	0.1935	0.1667	0.185	0.187	0.1933	0.1572	0.2007	0.1152	0.089	0.1159	0.0922	0.1172	0.0232	0.0154	0.0133	0.0444	0.0089	0	0.0403	0.0844	0.167	0.1603	0.1701	0.1686	0.1667	0.2184	0.2206	0.198
LH	0.1685	0.1822	0.243	0.1614	0.2084	0.2132	0.1703	0.1627	0.1781	0.1658	0.2039	0.172	0.1827	0.0935	0.0986	0.1252	0.1096	0.1295	0.0253	0.0353	0.0296	0.0144	0.0441	0.0385	0	0.0163	0.1522	0.1509	0.1651	0.1883	0.1458	0.2124	0.1952	0.1658
XS	0.1709	0.1945	0.2258	0.1494	0.1869	0.2138	0.1687	0.1538	0.1626	0.1561	0.1789	0.1692	0.1929	0.097	0.0888	0.1	0.1021	0.1327	0.0575	0.0631	0.05	0.0411	0.0566	0.0749	0.0165	0	0.1368	0.1553	0.1615	0.1879	0.1487	0.2154	0.2024	0.1654
PX	0.1407	0.1488	0.1604	0.0979	0.1995	0.1725	0.1201	0.113	0.1165	0.1335	0.1106	0.1621	0.1749	0.1233	0.1148	0.1116	0.1438	0.1615	0.1428	0.1741	0.1556	0.1414	0.1401	0.1627	0.149	0.1341	0	0.0587	0.0553	0.0794	0.0797	0.1648	0.1924	0.1552
SC	0.149	0.144	0.1629	0.127	0.205	0.1413	0.1252	0.1142	0.133	0.1367	0.1368	0.1321	0.1645	0.0942	0.0808	0.0844	0.1099	0.1167	0.1239	0.1748	0.1659	0.1377	0.154	0.1586	0.1507	0.153	0.0583	0	0.0065	0.0159	0.0086	0.1316	0.1271	0.1163
CZ	0.1561	0.1695	0.1717	0.1347	0.2199	0.1599	0.143	0.1213	0.1448	0.1499	0.1457	0.1264	0.1631	0.1038	0.086	0.0922	0.1196	0.1325	0.1286	0.1757	0.17	0.1577	0.1681	0.1673	0.1614	0.1572	0.0549	0.0057	0	0.0151	0.0205	0.1387	0.1624	0.138
NJ	0.1688	0.1811	0.178	0.1443	0.2292	0.1643	0.1576	0.1271	0.1658	0.1545	0.1579	0.134	0.1738	0.109	0.094	0.1053	0.1299	0.1415	0.1401	0.1833	0.1744	0.1686	0.1744	0.1681	0.1868	0.1833	0.0774	0.0158	0.0143	0	0.0236	0.1491	0.153	0.1423
XXS	0.1541	0.1528	0.1784	0.1467	0.2174	0.1499	0.1541	0.1264	0.1547	0.1448	0.1593	0.127	0.161	0.0811	0.0798	0.0936	0.1129	0.1191	0.1189	0.1725	0.1599	0.1409	0.1619	0.1629	0.1445	0.146	0.0762	0.0081	0.0166	0.0229	0	0.123	0.1258	0.1068
ZZY	0.2196	0.2428	0.2515	0.2179	0.2885	0.2443	0.1838	0.1923	0.2097	0.2187	0.2361	0.1941	0.1859	0.1619	0.1566	0.1876	0.1905	0.2199	0.1907	0.2482	0.2127	0.1902	0.2231	0.2163	0.2148	0.2107	0.15	0.1226	0.1242	0.1376	0.1185	0	0.1441	0.1087
SFS	0.2423	0.2213	0.2411	0.2192	0.2877	0.2085	0.2202	0.1919	0.2314	0.2026	0.2353	0.1797	0.2267	0.1258	0.134	0.1583	0.17	0.1733	0.1749	0.2428	0.2295	0.1949	0.2174	0.2149	0.2016	0.199	0.179	0.1188	0.1488	0.1428	0.1187	0.1379	0	0.1275
JDZ	0.2024	0.2076	0.2308	0.194	0.2568	0.2222	0.1908	0.1761	0.1876	0.1899	0.2187	0.1851	0.201	0.1358	0.1318	0.1605	0.1676	0.1762	0.1673	0.2102	0.1898	0.1628	0.1891	0.1968	0.1686	0.1626	0.1502	0.1154	0.1333	0.1408	0.1051	0.1064	0.122	0
	YT	ZJ	DLL	CY	DY	NP	WYS	LA	JD	GZ	HP	MEK	XC	TS	CX	HD	JB	LX	SD	YC	PY	TBY	XX	LB	LH	XS	PX	SC	CZ	NJ	XXS	ZZY	SFS	JDZ

## Sheet: Table S2
Table S2: Haplotypes from 34 A. altissima populations based on 10 cpSSR markers.
Haplotype Code	Count	1	2	3	4	5	6	7	8	9	10
H1	16	267	261	262	252	277	296	297	268	110	248
H2	9	283	240	262	252	275	296	271	267	110	248
H3	8	267	261	262	252	277	297	297	268	111	249
H4	7	268	233	262	252	275	278	275	268	110	248
H5	6	267	261	262	252	276	297	297	268	111	249
H6	6	268	261	262	253	277	295	297	268	111	249
H7	5	267	261	262	252	277	296	297	268	111	248
H8	5	267	261	263	252	277	296	297	268	110	248
H9	5	268	233	262	252	275	279	275	268	110	248
H10	5	268	261	262	252	277	297	297	268	110	249
H11	5	284	240	263	252	276	295	271	267	110	248
H12	4	267	261	262	252	276	296	297	268	111	249
H13	4	268	261	262	252	275	278	275	268	110	248
H14	4	268	261	263	252	277	296	297	268	111	248
H15	4	283	240	261	252	275	296	271	267	110	248
H16	4	283	240	263	252	276	295	271	267	110	248
H17	3	267	261	262	252	277	297	297	268	110	249
H18	3	267	261	262	252	277	297	297	268	111	248
H19	3	267	261	263	252	277	296	297	268	111	248
H20	3	267	261	263	252	277	297	297	268	111	249
H21	3	268	222	260	251	278	292	274	268	110	249
H22	3	268	261	262	252	276	278	254	268	110	248
H23	3	268	261	262	252	277	296	297	268	110	248
H24	3	268	261	262	253	277	296	297	268	111	249
H25	3	268	261	263	252	277	296	297	268	110	248
H26	3	283	240	263	252	276	295	271	266	110	262
H27	3	283	261	262	251	275	296	270	267	110	247
H28	2	267	261	262	251	277	297	297	268	111	249
H29	2	267	261	262	252	274	279	297	268	111	247
H30	2	267	261	262	252	276	297	297	268	110	249
H31	2	267	261	262	252	276	298	297	268	111	249
H32	2	267	261	262	252	277	295	297	268	111	248
H33	2	267	261	262	252	277	296	297	268	111	249
H34	2	267	261	262	252	277	297	297	268	110	248
H35	2	267	261	262	252	277	298	297	268	111	249
H36	2	267	261	263	253	277	296	297	268	110	248
H37	2	268	222	260	250	278	293	274	268	111	249
H38	2	268	222	260	251	278	293	274	268	110	248
H39	2	268	222	260	251	278	293	274	268	111	249
H40	2	268	222	262	252	276	294	282	267	110	249
H41	2	268	233	262	252	276	278	275	268	110	248
H42	2	268	233	263	253	275	278	275	268	110	248
H43	2	268	234	262	252	277	296	283	268	111	248
H44	2	268	255	260	253	276	279	306	268	110	249
H45	2	268	261	261	252	275	295	297	268	110	250
H46	2	268	261	262	252	275	296	297	268	111	248
H47	2	268	261	262	252	276	278	254	268	110	249
H48	2	268	261	262	252	276	278	275	268	109	248
H49	2	268	261	262	252	277	296	297	268	111	248
H50	2	268	261	262	252	277	297	297	268	110	248
H51	2	268	261	262	252	277	297	297	268	111	248
H52	2	268	261	262	252	277	297	297	268	111	249
H53	2	268	261	262	253	277	297	297	268	110	248
H54	2	283	233	262	251	275	296	270	267	110	247
H55	2	283	233	262	251	275	296	271	267	110	247
H56	2	283	239	262	252	277	296	271	266	110	247
H57	2	283	240	262	252	275	296	271	267	110	249
H58	2	283	240	262	252	276	295	259	267	110	248
H59	2	283	241	263	252	276	296	271	267	110	262
H60	2	283	261	262	251	275	296	271	267	110	248
H61	2	283	261	262	252	275	296	270	267	110	247
H62	2	283	261	262	252	275	296	271	267	110	247
H63	2	283	261	262	252	275	296	271	267	110	248
H64	2	284	240	262	252	275	296	271	267	110	248
H65	1	267	222	256	276	218	295	290	268	108	249
H66	1	267	222	260	250	278	292	274	268	110	248
H67	1	267	222	260	250	278	293	274	268	111	249
H68	1	267	222	260	251	278	293	274	267	110	249
H69	1	267	222	260	251	279	292	274	267	110	248
H70	1	267	222	260	251	279	292	274	268	110	248
H71	1	267	222	260	251	279	292	274	268	111	248
H72	1	267	222	260	251	279	293	283	268	110	249
H73	1	267	222	262	252	276	295	282	268	110	249
H74	1	267	222	262	252	277	293	281	268	111	248
H75	1	267	222	262	252	277	294	282	268	110	249
H76	1	267	222	262	252	277	296	283	268	110	249
H77	1	267	222	262	252	277	297	282	268	110	249
H78	1	267	223	262	251	277	293	282	268	111	249
H79	1	267	234	262	252	277	296	283	268	111	249
H80	1	267	246	263	252	277	297	297	268	111	248
H81	1	267	255	260	252	276	279	305	267	110	249
H82	1	267	255	260	252	276	279	306	268	110	249
H83	1	267	255	260	253	276	279	305	268	110	249
H84	1	267	260	262	252	277	296	297	268	110	248
H85	1	267	260	262	252	277	297	297	268	111	249
H86	1	267	260	262	253	277	297	297	268	111	249
H87	1	267	260	263	252	278	279	297	268	111	247
H88	1	267	260	263	252	279	278	297	268	111	247
H89	1	267	260	263	252	279	279	297	268	111	247
H90	1	267	261	258	252	276	296	297	268	111	249
H91	1	267	261	260	252	277	296	297	268	110	248
H92	1	267	261	261	252	277	297	297	268	111	249
H93	1	267	261	262	250	277	297	297	268	111	248
H94	1	267	261	262	252	274	280	297	268	111	249
H95	1	267	261	262	252	274	281	297	268	111	248
H96	1	267	261	262	252	274	281	297	268	111	249
H97	1	267	261	262	252	275	281	297	268	111	248
H98	1	267	261	262	252	275	282	297	268	111	248
H99	1	267	261	262	252	276	295	297	268	111	248
H100	1	267	261	262	252	276	296	297	268	111	248
H101	1	267	261	262	252	276	297	297	268	111	248
H102	1	267	261	262	252	277	295	297	267	110	249
H103	1	267	261	262	252	277	296	274	268	110	248
H104	1	267	261	262	252	277	296	275	268	111	248
H105	1	267	261	262	252	277	296	275	268	111	249
H106	1	267	261	262	252	277	296	297	267	110	265
H107	1	267	261	262	252	277	296	297	267	111	248
H108	1	267	261	262	252	277	296	297	267	111	249
H109	1	267	261	262	252	277	296	300	268	111	248
H110	1	267	261	262	252	277	297	298	268	111	249
H111	1	267	261	262	252	277	298	275	268	111	248
H112	1	267	261	262	252	277	298	275	268	111	249
H113	1	267	261	262	252	277	298	297	268	110	249
H114	1	267	261	262	252	278	296	297	268	111	249
H115	1	267	261	262	252	278	296	297	268	111	250
H116	1	267	261	263	252	276	298	297	268	111	249
H117	1	267	261	263	252	277	296	297	268	111	249
H118	1	267	262	262	252	275	296	297	268	111	249
H119	1	267	262	262	252	277	297	297	268	111	249
H120	1	267	262	262	252	278	296	297	268	110	248
H121	1	267	262	263	252	278	295	297	268	111	248
H122	1	267	276	262	252	274	279	297	268	110	248
H123	1	267	276	262	252	275	279	297	268	111	249
H124	1	267	276	262	252	275	280	297	268	111	249
H125	1	268	222	260	250	278	293	274	268	110	249
H126	1	268	222	260	250	279	292	274	268	111	249
H127	1	268	222	260	250	279	293	274	268	111	249
H128	1	268	222	260	251	279	292	274	268	110	248
H129	1	268	222	260	251	279	292	274	268	111	248
H130	1	268	222	260	251	279	293	274	268	111	249
H131	1	268	222	262	252	276	294	282	267	110	250
H132	1	268	222	262	252	276	294	283	267	110	248
H133	1	268	222	262	252	276	294	283	268	110	249
H134	1	268	222	262	252	277	292	282	268	111	248
H135	1	268	222	262	252	277	293	282	268	110	248
H136	1	268	222	262	252	277	293	282	268	111	248
H137	1	268	222	262	252	277	294	282	268	110	248
H138	1	268	222	262	252	277	295	282	268	110	249
H139	1	268	222	262	252	277	295	283	268	110	247
H140	1	268	222	262	252	277	296	282	268	111	249
H141	1	268	222	262	252	277	296	283	268	110	249
H142	1	268	222	262	252	278	296	282	268	110	249
H143	1	268	222	262	252	279	279	283	268	110	248
H144	1	268	232	262	252	275	279	275	268	110	249
H145	1	268	232	262	276	218	296	290	268	108	248
H146	1	268	233	256	276	218	295	289	269	108	248
H147	1	268	233	262	251	276	278	275	268	110	248
H148	1	268	233	262	252	273	278	275	268	110	248
H149	1	268	233	262	252	274	278	275	268	110	248
H150	1	268	233	262	252	274	279	275	268	110	248
H151	1	268	233	262	252	275	278	275	268	109	248
H152	1	268	233	262	252	275	279	275	267	109	248
H153	1	268	233	262	252	276	278	254	268	109	249
H154	1	268	233	262	252	276	278	254	268	110	248
H155	1	268	233	262	252	276	278	275	268	110	249
H156	1	268	233	262	252	277	296	297	267	110	248
H157	1	268	233	262	252	278	296	275	268	110	248
H158	1	268	233	262	253	276	277	275	268	109	248
H159	1	268	233	262	253	276	278	255	268	110	249
H160	1	268	233	263	252	275	278	275	268	110	248
H161	1	268	233	263	252	275	279	275	268	110	248
H162	1	268	233	263	252	277	279	275	268	110	248
H163	1	268	234	262	252	275	278	275	268	110	248
H164	1	268	234	262	252	277	296	283	268	111	249
H165	1	268	234	262	252	277	297	283	268	111	248
H166	1	268	234	262	253	275	278	275	268	109	248
H167	1	268	234	262	253	277	296	283	268	111	248
H168	1	268	234	263	252	275	278	275	268	110	248
H169	1	268	235	263	253	277	296	283	268	108	249
H170	1	268	240	262	253	277	295	297	268	111	248
H171	1	268	241	262	252	276	296	271	267	110	247
H172	1	268	245	262	252	277	297	283	268	111	248
H173	1	268	245	262	253	277	279	297	268	111	249
H174	1	268	252	263	253	277	296	297	268	111	248
H175	1	268	255	260	252	275	279	306	268	111	249
H176	1	268	255	260	252	276	278	305	268	110	249
H177	1	268	255	260	252	276	279	305	268	111	249
H178	1	268	257	262	253	277	296	283	268	111	249
H179	1	268	260	262	252	277	296	297	268	111	248
H180	1	268	260	262	252	278	299	297	268	111	248
H181	1	268	260	263	253	279	279	297	268	111	247
H182	1	268	261	256	276	218	296	289	268	108	249
H183	1	268	261	260	252	275	279	271	268	111	249
H184	1	268	261	261	252	277	296	305	267	110	249
H185	1	268	261	261	253	275	296	297	268	110	250
H186	1	268	261	261	253	275	296	297	268	111	250
H187	1	268	261	262	251	277	295	282	268	110	249
H188	1	268	261	262	252	267	279	275	268	110	249
H189	1	268	261	262	252	275	279	297	268	110	248
H190	1	268	261	262	252	275	296	270	267	111	248
H191	1	268	261	262	252	275	296	297	268	110	248
H192	1	268	261	262	252	275	297	297	268	110	248
H193	1	268	261	262	252	276	278	275	268	110	248
H194	1	268	261	262	252	276	278	275	268	110	249
H195	1	268	261	262	252	276	279	254	268	109	248
H196	1	268	261	262	252	276	279	254	268	110	248
H197	1	268	261	262	252	276	279	275	268	109	248
H198	1	268	261	262	252	276	297	297	268	110	248
H199	1	268	261	262	252	277	296	282	268	110	249
H200	1	268	261	262	252	277	296	283	268	110	248
H201	1	268	261	262	252	277	296	283	268	110	249
H202	1	268	261	262	252	277	296	297	268	110	249
H203	1	268	261	262	252	277	296	297	268	110	265
H204	1	268	261	262	252	277	298	297	268	111	249
H205	1	268	261	262	253	275	281	297	268	111	249
H206	1	268	261	262	253	277	295	297	268	111	248
H207	1	268	261	262	253	277	296	297	268	110	248
H208	1	268	261	262	253	277	296	297	268	111	248
H209	1	268	261	262	253	277	297	297	268	111	249
H210	1	268	261	262	253	277	297	297	275	111	249
H211	1	268	261	262	253	278	297	275	268	110	249
H212	1	268	261	262	253	278	298	275	268	110	249
H213	1	268	261	262	253	278	298	275	268	111	249
H214	1	268	261	263	252	276	296	297	268	111	248
H215	1	268	261	263	252	277	295	297	268	111	248
H216	1	268	261	263	252	277	296	275	268	111	248
H217	1	268	261	263	252	278	296	297	268	111	248
H218	1	268	261	263	253	276	296	297	268	111	248
H219	1	268	261	263	253	277	296	297	268	110	248
H220	1	268	262	262	252	278	295	297	268	110	248
H221	1	268	262	263	253	278	295	297	268	111	248
H222	1	269	222	262	252	276	294	283	268	110	249
H223	1	269	233	262	252	276	278	275	268	110	248
H224	1	269	233	262	253	276	278	275	268	110	249
H225	1	269	234	262	253	276	278	275	268	110	249
H226	1	269	240	262	253	275	279	275	268	110	248
H227	1	269	260	262	251	276	278	255	268	110	249
H228	1	269	261	262	252	276	278	275	268	109	249
H229	1	269	261	262	252	277	278	275	268	109	249
H230	1	269	261	262	253	277	295	297	268	111	249
H231	1	283	233	262	250	277	296	271	267	109	248
H232	1	283	233	262	251	274	297	271	266	110	247
H233	1	283	233	262	251	275	296	270	267	109	247
H234	1	283	233	262	251	275	296	271	267	110	248
H235	1	283	233	262	251	275	297	270	266	110	247
H236	1	283	233	262	251	275	297	271	267	109	248
H237	1	283	233	262	251	275	297	271	267	110	247
H238	1	283	233	262	251	275	298	270	267	110	247
H239	1	283	233	262	252	276	296	271	267	110	248
H240	1	283	233	263	252	275	296	275	267	110	248
H241	1	283	239	262	252	277	296	270	266	110	247
H242	1	283	239	262	252	277	296	271	267	110	247
H243	1	283	240	260	252	276	296	270	266	110	247
H244	1	283	240	261	252	275	296	271	267	110	247
H245	1	283	240	262	251	276	295	270	266	110	247
H246	1	283	240	262	251	277	295	271	267	110	261
H247	1	283	240	262	252	275	295	271	266	110	247
H248	1	283	240	262	252	275	296	271	266	110	247
H249	1	283	240	262	252	275	297	270	267	110	249
H250	1	283	240	262	252	275	297	271	267	110	248
H251	1	283	240	262	252	275	297	271	267	110	249
H252	1	283	240	262	252	276	294	259	266	110	248
H253	1	283	240	262	252	276	295	259	267	110	247
H254	1	283	240	262	252	276	295	271	267	109	248
H255	1	283	240	262	252	276	296	271	267	110	247
H256	1	283	240	262	252	276	296	271	268	110	248
H257	1	283	240	262	252	276	297	271	267	109	247
H258	1	283	240	262	252	277	295	270	266	110	262
H259	1	283	240	262	252	277	295	271	266	110	262
H260	1	283	240	262	252	277	295	271	267	110	248
H261	1	283	240	262	252	277	295	271	267	110	261
H262	1	283	240	262	252	277	296	271	267	110	247
H263	1	283	240	263	250	276	295	271	267	110	248
H264	1	283	240	263	252	276	295	271	267	110	262
H265	1	283	240	263	252	276	296	271	266	110	262
H266	1	283	241	262	250	275	298	271	267	110	248
H267	1	283	241	262	250	276	296	271	267	110	248
H268	1	283	241	262	252	276	295	259	267	110	248
H269	1	283	241	262	252	277	295	271	267	110	261
H270	1	283	246	262	251	275	296	271	267	110	248
H271	1	283	260	261	251	275	296	278	267	110	248
H272	1	283	261	261	251	275	297	278	267	109	248
H273	1	283	261	261	252	275	296	270	267	109	248
H274	1	283	261	262	250	275	296	271	267	110	247
H275	1	283	261	262	251	274	297	271	267	110	247
H276	1	283	261	262	251	275	297	271	267	110	248
H277	1	283	261	262	252	269	296	271	267	110	248
H278	1	283	261	262	252	275	296	270	267	109	247
H279	1	283	261	262	252	275	297	270	267	110	248
H280	1	283	262	262	251	275	296	270	267	110	248
H281	1	283	262	262	251	275	297	271	267	110	248
H282	1	283	262	262	252	275	297	271	267	110	247
H283	1	283	262	262	252	275	297	271	267	110	248
H284	1	284	240	262	252	275	296	271	267	110	249
H285	1	284	240	262	252	275	297	271	267	110	248
H286	1	284	240	263	252	275	296	271	267	110	248
H287	1	284	240	263	252	276	295	270	267	110	247
H288	1	284	240	263	252	276	295	271	267	110	247
H289	1	284	240	263	253	276	295	271	266	110	248
H290	1	284	241	263	252	276	295	271	267	110	247
H291	1	284	241	263	252	276	296	271	267	110	248
H292	1	284	261	262	252	275	296	271	267	110	248
